# Supplementary material for: Transcontinental Phylogeography of the Daphnia pulex Species Complex
Source: PLoS One. 2012 Oct 3;7(10):e46620. doi: 10.1371/journal.pone.0046620 (PMC3463573; doi:10.1371/journal.pone.0046620)
Supplement: Table S1 — Individuals of the Daphnia pulex species complex included in this study. This Excel spreadsheet provides information on all individuals included in this study. The individuals that were included in each phylogenetic or network analysis are indicated in the last 5 columns. Latitude and longitude of collection sites for some previously published accessions were estimated with Google Earth. (XLS) [file pone.0046620.s003.xls]

## Sheet: Table S1
Table S1. Individuals of the Daphnia pulex species complex included in this study.
	# Published sequences listed as "not available" were obtained from the authors.									fig 1, S1	fig 6	fig 2	fig 3	fig 5
Code	ND5 GenBank Accession#	Cox1 GenBank Accession	Lineage	Latitude	Longitude	Source information	Country	Reference	Taylor Lab Key	ND5 496 nt N = 398	ND5 496 nt N = 173	ND5+COX1 1048 nt N = 98	ND5+COX1 2148 nt N = 95	COX1 552 nt N = 52
AB-01	JX532858		panarctic D. pulex	51.05	-115.19	Lac Des Arcs, Alberta	Canada	this paper	5LacDesArc_1	1	1
AB-02	JX532859		western D. pulicaria	53.53	-110.13	Pasatchaw Lakes, Alberta	Canada	this paper	64ALB_NorthLk_1	1
AB-03	JX532860		western D. pulicaria	53.53	-110.13	Pasatchaw Lakes, Alberta	Canada	this paper	65ALB_NorthLk_2	1
AK-01	JX532861		D. tenebrosa	64.88	-163.69	Council, Alaska	USA	this paper	59AK_Council_1	1
AK-02	JX532862		D. tenebrosa	64.88	-163.69	Council, Alaska	USA	this paper	60AK_Council_2	1
AK-03	JX532863		panarctic D. pulex	64.88	-163.69	near Council, Alaska	USA	this paper	100AK_Council2_1	1	1
AK-04	JX532864		panarctic D. pulex	64.88	-163.69	near Council, Alaska	USA	this paper	61AK_Council6_2	1	1
AK-05	JX532791	JX532764	panarctic D. pulex	60.55	-149.57	Kenai Peninsula, Alaska	USA	this paper	62AK_JeromeLk_3	1	1	1	1	1
AK-06	JX532865		panarctic D. pulex	60.55	-149.57	Kenai Peninsula, Alaska	USA	this paper	63AK_JeromeLk_4	1
AK-07	JX532792	JX532750	panarctic D. pulex	64.56	-165.47	Teller, Alaska	USA	this paper	1Tay_TellerAK	1	1		1	1
AK-08	JX532866		panarctic D. pulex	65.4	-164.66	Taylor, Alaska	USA	this paper	10TaylorAK3_1	1	1
AK-09	JX532867		D. tenebrosa	64.56	-165.47	Teller, Alaska	USA	this paper	4Tay_tenebrosa_AK	1
AK-10	JX532868		panarctic D. pulex	65.37	-164.68	Taylor, Alaska	USA	this paper	21TaylorAK6_2	1	1
AK-11	JX532869		panarctic D. pulex	65.17	-164.83	Taylor, Alaska	USA	this paper	22TaylorAK9_1	1	1
AK-12	JX532870		panarctic D. pulex	65.17	-164.83	Taylor, Alaska	USA	this paper	23TaylorAK9_2	1
AK-13	JX532871		D. tenebrosa	65.01	-166.16	Seward Peninsula, Alaska	USA	this paper	8TellerAK18_2	1
AK-14	JX532872		panarctic D. pulex	64.56	-165.47	Teller, Alaska	USA	this paper	2Tay_Teller2_AK	1
AK-15	JX532873		panarctic D. pulex	64.56	-165.47	Teller, Alaska	USA	this paper	3Tay_Teller3AK	1
ALB-01	DQ779115		European D. pulicaria	40.95	20.71	Ohrida Lake	Albania	Marková et al. 2007	41Duf_ALBANIA	1
ALB-02	DQ779116		European D. pulicaria	40.95	20.71	Ohrida Lake	Albania	Marková et al. 2007	42Duf_ALBANIA	1
ARG-01	JX532874		S. American D. pulicaria A	-46.6	-70.93	Pento Moreno	Argentina	this paper	16Kat_ARG_9_1	1
ARG-02	JX532793	JX532790	S. American D. pulicaria A	-46.6	-70.93	Pento Moreno	Argentina	this paper	17Kat_ARG_9_2	1		1	1	1
ARG-03	JX532794	JX532789	S. American D. pulicaria A	-46.6	-70.93	Pento Moreno	Argentina	this paper	18Kat_ARG_9_3	1		1	1	1
ARG-09	AF489526		S. American D. pulicaria A	-53.82	-67.75	Tierra del Fuego	Argentina	Adamowicz et al. 2002	1Adamo_ARG	1
ARG-11	AF489527	AF489525	S. American D. pulicaria A	-54.83	-67.94	Tierra del Fuego	Argentina	Adamowicz et al. 2002	2Adamo_ARG	1		1
BC-01	JX532875		panarctic D. pulex	50.83	-121.7	Kamloops Division Yale, British Columbia	Canada	this paper	66BC_CrownLk_1	1
BC-02	JX532795	JX532779	panarctic D. pulex	50.83	-121.7	Kamloops Division Yale, British Columbia	Canada	this paper	67BC_CrownLk_2	1	1	1	1
BEL-01	DQ235230	EU152320	European D. pulex	51.06	3.67	Ghent Bourgoyen-Ossemeersen	Belgium	Mergeay et al. 2006, Google Earth	1DeM_BEL1	1		1		1
BOL-01	EU152304	EU152324	S. American D. pulicaria B	-17.24	-66.2	Lake San Jose	Bolivia	Mergeay et al. 2008	JMBOLB1	1		1		1
BOL-02	EU152305	EU152323	S. American D. pulicaria B	-17.04	-66.61	Lake Azul	Bolivia	Mergeay et al. 2008	JMBOLB2	1		1		1
BOL-03	EU152306	EU152325	S. American D. pulicaria B	-17.25	-66.16	Lake Taquina	Bolivia	Mergeay et al. 2008	JMBOLB3	1		1		1
BOL-04	EU152303	EU152328	S. American D. pulicaria A	-17.24	-66.19	Lake San Ignacio	Bolivia	Mergeay et al. 2008	JMBOLA1	1		1		1
BOL-C1		EU152326	S. American D. pulicaria C				Bolivia	Mergeay et al. 2008						1
BOL-C2		EU152327	S. American D. pulicaria C				Bolivia	Mergeay et al. 2008						1
BOT-01	DQ235237		panarctic D. pulex	-24.57	25.97	Gaborone Phakalane	Botswana	Mergeay et al. 2006	8DeM_BOT1	1	1
BOT-02	DQ235238		panarctic D. pulex	-24.67	25.95	Gaborone Galis 1	Botswana	Mergeay et al. 2006	9DeM_BOT2	1	1
BOT-03	DQ235239		panarctic D. pulex	-24.67	25.95	Gaborone Galis2	Botswana	Mergeay et al. 2006	10DeM_BOT3	1
CA-01	JX532876		panarctic D. pulex	38.09	-122.75	Marin County, California	USA	this paper	68CA_NicasioRes_1	1
CA-02	JX532796	JX532757	panarctic D. pulex	38.09	-122.75	Marin County, California	USA	this paper	69CA_NicasioRes_2	1	1	1	1	1
CA-03	JX532877		panarctic D. pulex	36.95	-121.77	California	USA	this paper	70CA_PintoLake_1	1	1
CA-04	JX532878		panarctic D. pulex	36.95	-121.77	California	USA	this paper	71CA_PintoLk_2	1
CHI-01	JX532879		panarctic D. pulex	-41.15	-73.03	Llanquihue Lake, Frutillar	Chile	this paper	11Kat_Chile_26_1	1	1
CHI-02	JX532880		panarctic D. pulex	-41.15	-73.03	Llanquihue Lake, Frutillar	Chile	this paper	12Kat_Chile_26_2	1
CHI-03	JX532797	JX532787	panarctic D. pulex	-41.15	-73.03	Llanquihue Lake, Frutillar	Chile	this paper	13Kat_Chile_26_3	1		1	1
CHI-04	JX532881		panarctic D. pulex	-41.15	-73.03	Llanquihue Lake, Frutillar	Chile	this paper	14Kat_Chile_26_4	1
CHI-05	JX532798	JX532786	panarctic D. pulex	-41.15	-73.03	Llanquihue Lake, Frutillar	Chile	this paper	15Kat_Chile_26_5	1		1	1
CHI-06	JX532799	JX532784	panarctic D. pulex	-39.77	-72.46	Lake Rinuhue	Chile	this paper	6Kat_CHILE_4_1	1	1	1	1
CHI-07	JX532800	JX532783	panarctic D. pulex	-39.77	-72.46	Lake Rinuhue	Chile	this paper	7Kat_CHILE_4_2	1		1	1
CHI-08	JX532801	JX532782	panarctic D. pulex	-39.77	-72.46	Lake Rinuhue	Chile	this paper	8Kat_CHILE_4_3	1		1	1
CHI-09	JX532802	JX532781	panarctic D. pulex	-39.77	-72.46	Lake Rinuhue	Chile	this paper	9Kat_CHILE_4_4	1		1	1
CHI-10	JX532803	JX532780	panarctic D. pulex	-39.77	-72.46	Lake Rinuhue	Chile	this paper	10Kat_CHILE_4_5	1		1	1
CHI-11	JX532882		S. American D. pulicaria A	-51.88	-72.11	near Punta Arenas	Chile	this paper	11Kat_Chile_26_1	1
CHI-12	JX532883		S. American D. pulicaria A	-51.88	-72.11	near Punta Arenas	Chile	this paper	12Kat_Chile_26_2	1
CHI-13	JX532804	JX532785	S. American D. pulicaria A	-51.88	-72.11	near Punta Arenas	Chile	this paper	13Kat_Chile_26_3	1		1	1	1
CHI-14	JX532884		S. American D. pulicaria A	-51.88	-72.11	near Punta Arenas	Chile	this paper	14Kat_Chile_26_4	1
CHI-15	JX532885		S. American D. pulicaria A	-51.88	-72.11	near Punta Arenas	Chile	this paper	15Kat_Chile_26_5	1
CO-01	JX532805	JX532776	panarctic D. pulex	39.45	-106.03	Summit County, Colorado	USA	this paper, provided by S. Ishida	50GoosePasture	1	1	1	1
CO-02	JX532806	JX532773	panarctic D. pulex	39.04	-107.97	Delta County, Colorado	USA	this paper, provided by S. Ishida	48HotelTwinLk	1	1	1	1	1
CO-03	JX532807	JX532763	panarctic D. pulex	39.05	-108.09	Mesa County, Colorado	USA	this paper, provided by S. Ishida	47JumboReservoir	1	1	1	1
CO-04	JX532808	JX532762	panarctic D. pulex	40.38	-105.5	Larimer County, Colorado	USA	this paper, provided by S. Ishida	52LakeEstes_1	1	1	1	1	1
CO-05	JX532886		panarctic D. pulex	40.38	-105.5	Larimer County, Colorado	USA	this paper, provided by S. Ishida	53LakeEstes_2	1
CO-06	JX532809	JX532758	panarctic D. pulex	39.35	-106.07	Park County, Colorado	USA	this paper, provided by S. Ishida	51MontgomeryRes	1	1	1	1
CO-07	JX532810	JX532749	panarctic D. pulex	39.22	-107.81	Mesa County, Coloado	USA	this paper, provided by S. Ishida	49VegaRes	1	1	1	1
CT-01	JX532887		S. American D. pulicaria A	41.76	-73.48	Fuller Pond, Connecticut	USA	this paper	13FullerPd_1	1
CT-17	JX532811	JX532778	S. American D. pulicaria A	41.76	-73.48	Fuller Pond, Connecticut	USA	this paper	FullerPd_17	1		1	1
CT-18	JX532812	JX532777	S. American D. pulicaria A	41.76	-73.48	Fuller Pond, Connecticut	USA	this paper	FullerPd_18	1		1	1	1
CZE-01	DQ779108	EU152322	European D. pulicaria	50.08	14.48	Bohdanec reservoir	Czech Republic	Marková et al. 2007	36Duf_CZECH	1		1		1
CZE-02	DQ779109		European D. pulicaria	49.41	13.78	Chmelmice pond	Czech Republic	Marková et al. 2007	37Duf_CZECH	1
CZE-03	DQ779110		European D. pulicaria	49.41	13.8	Mala Kus pond	Czech Republic	Marková et al. 2007	38Duf_CZECH	1
CZE-04	DQ779111		European D. pulicaria	48.83	14.48	Rimov reservoir	Czech Republic	Marková et al. 2007	39Duf_CZECH	1
CZE-05	DQ235231	EU152321	European D. pulex	?	?	lab culture	Czech Republic	Mergeay et al. 2006	2DeM_CZE1	1		1		1
CZE-06	DQ235232		European D. pulicaria	?	?	lab culture	Czech Republic	Mergeay et al. 2006	3DeM_CZE2	1
DOF-01	not available		polar D. pulicaria	73.08	-93.01	Summerset Island	Canada	Colbourne et al. 1998, Google Earth	DOF1	1
DOF-02	not available		polar D. pulicaria	73.08	-93.01	Summerset Island	Canada	Colbourne et al. 1998, Google Earth	DOF2	1
DOF-03	not available		polar D. pulicaria	73.08	-93.01	Summerset Island	Canada	Colbourne et al. 1998, Google Earth	DOF3	1
DOF-04	not available		polar D. pulicaria	75.83	-100.06	Bathurst Island	Canada	Colbourne et al. 1998, Google Earth	DOF4	1
DOF-05	not available		polar D. pulicaria	75.67	-90.68	Devon Island	Canada	Colbourne et al. 1998, Google Earth	DOF5	1
DOF-06	not available		polar D. pulicaria	73.08	-93.01	Summerset Island	Canada	Colbourne et al. 1998, Google Earth	DOF6	1
DOF-07	not available		polar D. pulicaria	75.83	-100.06	Bathurst Island	Canada	Colbourne et al. 1998, Google Earth	DOF7	1
DOF-08	not available		polar D. pulicaria	73.08	-93.01	Summerset Island	Canada	Colbourne et al. 1998, Google Earth	DOF8	1
DOF-09	not available		polar D. pulicaria	75.67	-90.68	Devon Island	Canada	Colbourne et al. 1998, Google Earth	DOF9	1
DOF-10	not available		polar D. pulicaria	75.14	-95.01	Cornwallis Island	Canada	Colbourne et al. 1998, Google Earth	DOF10	1
DOF-11	not available		polar D. pulicaria	75.14	-95.01	Cornwallis Island	Canada	Colbourne et al. 1998, Google Earth	DOF11	1
DOF-12	not available		D. middendorffiana	?	?	Summerset and Devon Islands	Canada	Colbourne et al. 1998	DOF12	1
DOF-13	not available		D. middendorffiana	75.83	-100.06	Bathurst Island	Canada	Colbourne et al. 1998, Google Earth	DOF13	1
DOF-14	not available		D. middendorffiana	73.08	-93.01	Summerset Island	Canada	Colbourne et al. 1998, Google Earth	DOF14	1
DOF-15	not available		D. middendorffiana	75.83	-100.06	Bathurst Island	Canada	Colbourne et al. 1998, Google Earth	DOF15	1
DOF-16	not available		D. middendorffiana	75.67	-90.68	Devon Island	Canada	Colbourne et al. 1998, Google Earth	DOF16	1
DOF-17	not available		D. middendorffiana	75.67	-90.68	Devon Island	Canada	Colbourne et al. 1998, Google Earth	DOF17	1
DOF-18	not available		D. middendorffiana	75.14	-95.01	Cornwallis Island	Canada	Colbourne et al. 1998, Google Earth	DOF18	1
DOF-19	not available		D. middendorffiana	73.08	-93.01	Summerset Island	Canada	Colbourne et al. 1998, Google Earth	DOF19	1
DOF-20	JX532888		D. middendorffiana	69	-79	Rowley Island	Canada	this paper, Google Earth	Rowley1	1
DOF-21	JX532889		D. middendorffiana	69	-79	Rowley Island	Canada	this paper, Google Earth	Rowley7	1
ENG-01	DQ779117		European D. pulicaria	51.5	-0.13	St. Nolth reservoir, London	England	Marková et al. 2007	44Duf_ENGLAND	1
eSIB-01	not available		D. tenebrosa	69.53	160.73	Kolyma Delta	Russia	Colbourne et al. 1998	ESB1	1
eSIB-02	not available		D. tenebrosa	70.97	179.57	Wrangel Island	Russia	Colbourne et al. 1998	ESB2	1
eSIB-03	not available		D. tenebrosa	69.53	160.73	Kolyma Delta	Russia	Colbourne et al. 1998	ESB3	1
eSIB-04	not available		D. tenebrosa	71.6	149.25	NW Indigirka	Russia	Colbourne et al. 1998	ESB4	1
eSIB-05	not available		D. tenebrosa	72.98	120.55	Olenekskyi	Russia	Colbourne et al. 1998	ESB5	1
eSIB-06	not available		D. tenebrosa	70.97	179.57	Wrangel Island	Russia	Colbourne et al. 1998	ESB6	1
eSIB-07	not available		D. tenebrosa	69.53	160.73	Kolyma Delta	Russia	Colbourne et al. 1998	ESB7	1
eSIB-08	not available		D. tenebrosa	69.53	160.73	Kolyma Delta	Russia	Colbourne et al. 1998	ESB8	1
eSIB-09	not available		D. tenebrosa	69.53	160.73	Kolyma Delta	Russia	Colbourne et al. 1998	ESB9	1
ETH-01	DQ235234		panarctic D. pulex	13.74	39.6	Korir Dam	Ethiopia	Mergeay et al. 2006	5DeM_ETH1	1	1
ETH-02	DQ235235		panarctic D. pulex	13.8	39.6	Laelay Wukro Dam	Ethiopia	Mergeay et al. 2006	6DeM_ETH2	1	1
GER-01	not available	not available	European D. pulicaria	54.33	10.62	Grosser Binnensee	Germany	Colbourne et al. 1998, Google Earth	GER1	1		1
GER-02	not available		European D. pulicaria	54.33	10.62	Grosser Binnensee	Germany	Colbourne et al. 1998, Google Earth	GER2	1
GRE-01	not available		polar D. pulicaria	69.24	-53.55	Godhavn	Greenland	Colbourne et al. 1998, Google Earth	GRL1	1
GRE-02	not available		polar D. pulicaria	67	-50.7	Sondre Stromfjord	Greenland	Colbourne et al. 1998, Google Earth	GRL2	1
GRE-03	not available		eastern D. pulicaria	69.24	-53.55	Godhavn	Greenland	Colbourne et al. 1998, Google Earth	GRL3	1
GRE-04	not available		panarctic D. pulex	69.24	-53.55	Godhavn	Greenland	Colbourne et al. 1998, Google Earth	GRL4	1	1
GRE-05	not available		panarctic D. pulex	70.67	-51.94	Uummannaq Island	Greenland	Colbourne et al. 1998, Google Earth	GRL5	1	1
GRE-06	EF471202		panarctic D. pulex	69.3	-53.67	Godhavn	Greenland	Paland et al. 2005	GRL42	1	1
IA-01	AF11781760	AF117817	panarctic D. pulex	41.8	-91.87	Amana, Iowa	USA	Crease 1999	IWA1, Crease	1	1	1	1	1
IA-02	DQ340832	DQ340832	panarctic D. pulex	43.3	-95.17	Lakeside Lab, Iowa	USA	Paland and Lynch 2006	S11	1	1	1	1	1
ICE-01	not available		polar D. pulicaria	64.15	-21.97	Western	Iceland	Colbourne et al. 1998, Google Earth	ICE1	1
ICE-02	not available		eastern D. pulicaria	64.15	-21.97	Western	Iceland	Colbourne et al. 1998, Google Earth	ICE2	1
ICE-03	not available		eastern D. pulicaria	64.15	-21.97	Western	Iceland	Colbourne et al. 1998, Google Earth	ICE3	1
ICE-04	not available		panarctic D. pulex	64.15	-21.97	Western	Iceland	Colbourne et al. 1998, Google Earth	ICE4	1	1
ID-01	JX532813	JX532740	panarctic D. pulex	42.35	-112.44	Daniels Reservoir, Idaho	USA	this paper	DAN15	1	1	1	1	1
IL-01	DQ340834	DQ340834	panarctic D. pulex	39.85	-88.15	Nanney Pond, Illinois	USA	Paland and Lynch 2006	S7	1	1	1	1	1
IL-02	DQ340841	DQ340841	panarctic D. pulex	40.03	-87.95	Rachel Pond, Illinois	USA	Paland and Lynch 2006	S10	1	1	1	1
IL-03	EF471197		panarctic D. pulex	40.03	-87.95	Southwest Pond, Illinois	USA	Paland et al. 2005	SPILL4	1	1
IL-04	EF471196		panarctic D. pulex	40.03	-87.95	Southwest Pond, Illinois	USA	Paland et al. 2005	SPILL5	1
IL-05	JX532814	JX532724	panarctic D. pulex	40.03	-87.95	West Pond, IL	USA	this paper	West2	1		1	1	1
IL-06	JX532815	JX532725	panarctic D. pulex	40.03	-87.95	West Pond, IL	USA	this paper	West5	1		1	1
IL-07	DQ340838	DQ340838	panarctic D. pulex	40.03	-87.95	West Pond, Illinois	USA	Paland and Lynch 2006	S8	1	1	1	1
IL-08	EF471193		panarctic D. pulex	40.03	-87.95	West Pond, Illinois	USA	Paland et al. 2005	SPILL8	1
IL-09	JX532890		panarctic D. pulex	40.03	-87.53	Illinois	USA	this paper	TC44_CIR88-4N	1	1
IL-10	JX532891		panarctic D. pulex	40.07	-88.12	Illinois	USA	this paper	TC50_TCP177N	1
IL-11	DQ340831	DQ340831	panarctic D. pulex	40.12	-88.2	Busey Woods, Illinois	USA	Paland and Lynch 2006	S3	1	1	1	1	1
IL-12	EF471195		panarctic D. pulex	40.13	-88.15	Trelease Woods, Illinois	USA	Paland et al. 2005	SPILL6	1	1
IL-13	JX532892		panarctic D. pulex	41.69	-89.27	Main Greenwing, Illinois	USA	this paper, provided by Geedey	34hybMGW1	1
IL-14	JX532816	JX532767	panarctic D. pulex	41.69	-89.27	Main Greenwing, Illinois	USA	this paper, provided by Geedey	35hybMGW2	1	1	1	1
IL-15	DQ340840	DQ340840	panarctic D. pulex	40.03	-87.95	West Pond, Illinois	USA	Paland and Lynch 2006	S9				1
IL-16	DQ340837	DQ340837	panarctic D. pulex	40.03	-87.95	Southwest Pond, Illinois	USA	Paland and Lynch 2006	S14				1
IN-01	JX532893		panarctic D. pulex	41.26	-85.48	Whitley County, Indiana	USA	this paper	20BigCrookedIN_1	1	1
IN-02	JX532894		panarctic D. pulex	41.56	-85.24	Big Long Lake, Indiana	USA	this paper	11BigLongLk_1	1	1
IN-03	JX532895		panarctic D. pulex	41.56	-85.24	Big Long Lake, Indiana	USA	this paper	12BigLongLk_2	1
IN-04	JX532896		panarctic D. pulex	41.24	-85.36	Blue Lake, Indiana	USA	this paper	6BlueLk_1	1
IN-05	JX532817	JX532788	panarctic D. pulex	41.24	-85.36	Blue Lake, Indiana	USA	this paper	7BlueLk_2	1	1	1	1	1
IN-06	JX532897		panarctic D. pulex	39.08	-87.41	Bracket, Indiana	USA	this paper, provided by J. Dudycha	31hybBRA7	1	1
IN-07	JX532818	JX532770	panarctic D. pulex	39.52	-84.99	Brookvillle Reservoir, Indiana	USA	this paper, provided by J. Dudycha	32hybBRV2	1	1	1	1
IN-08	JX532898		panarctic D. pulex	41.28	-85.48	Crane Lake, Indiana	USA	this paper	14Crane_1	1	1
IN-09	JX532899		panarctic D. pulex	41.28	-85.48	Crane Lake, Indiana	USA	this paper	15Crane_2	1
IN-10	JX532900		panarctic D. pulex	41.27	-85.54	Loon Lake, Indiana	USA	this paper	3LoonLk_1	1
IN-11	JX532819	JX532759	panarctic D. pulex	41.27	-85.54	Loon Lake, Indiana	USA	this paper	4LoonLk_2	1	1	1	1	1
IN-12	JX532820	JX532728	panarctic D. pulex	40.22	-87.33	Portland Arch, Indiana	USA	this paper	PA27	1	1	1	1
IN-13	JX532821	JX532729	panarctic D. pulex	40.22	-87.33	Portland Arch, Indiana	USA	this paper	PA35	1		1	1
IN-14	JX532901		panarctic D. pulex	40.13	-87.2	Indiana	USA	this paper	TC45_PA88-5N	1
IN-15	JX532902		panarctic D. pulex	41.58	-85.25	Pretty Lake, Indiana	USA	this paper	1PrettyLk_1	1	1
IN-16	JX532903		western D. pulicaria	41.58	-85.25	Pretty Lake, Indiana	USA	this paper	2PrettyLk_2	1
IN-17	JX532822	JX532754	panarctic D. pulex	41.35	-85.68	Kosciusko County, Indiana	USA	this paper	72IN_PriceLk_1	1	1	1	1
IN-18	JX532904		panarctic D. pulex	41.25	-85.43	Whitley County, Indiana	USA	this paper	16RoundLk_1	1	1
IN-19	JX532905		panarctic D. pulex	41.25	-85.43	Whitley County, Indiana	USA	this paper	17RoundLk_2	1
IN-20	DQ340839	DQ340839	panarctic D. pulex	40.22	-87.33	Portland Arch, Indiana	USA	Paland and Lynch 2006	S6	1		1	1
IN-21	JX532823	JX532726	panarctic D. pulex	39.86	-84.94	Salisbury, Indiana	USA	this paper	SAL5	1	1	1	1
IN-22	JX532824	JX532727	panarctic D. pulex	39.86	-84.94	Salisbury, Indiana	USA	this paper	SAL7	1		1	1
IN-23	JX532825	JX532766	panarctic D. pulex	39.19	-86.47	Wampler, Indiana	USA	this paper, provided by J. Dudycha	37hybWAM1	1	1	1	1	1
IN-24	DQ340843	DQ340843	panarctic D. pulex	40.22	-87.33	Portland Arch, Indiana	USA	Paland and Lynch 2006	S12				1
JAP-01	JX532826	JX532774	panarctic D. pulex	34.07	131.53	Hofu, Yamaguchi	Japan	this paper	73JAP_Gyokusen_1	1	1	1	1
JAP-02	JX532906		panarctic D. pulex	38.63	140.97	Furukawa, Miyagi	Japan	this paper	78JAP_KeioNuma_2	1	1
JAP-03	JX532907		panarctic D. pulex	34.35	132.8	Higashi Hiroshima	Japan	this paper	79JAP_ShowaIke_1	1
JAP-04	JX532908		panarctic D. pulex	36.65	137.11	Toyama	Japan	this paper, provided by S. Ishida	54JAP_FuruDohIke_1	1	1
JAP-05	JX532909		panarctic D. pulex	36.65	137.11	Toyama	Japan	this paper, provided by S. Ishida	55JAP_FuruDohIke_2	1
JAP-06	JX532910		panarctic D. pulex	36.82	136.93	Himi, Toyama	Japan	this paper, provided by S. Ishida	56JAP_KuriHaraIke_1	1	1
JAP-07	JX532911		panarctic D. pulex	36.82	136.93	Himi, Toyama	Japan	this paper, provided by S. Ishida	57JAP_KuriHaraIke_2	1
JAP-08	JX532827	JX532751	panarctic D. pulex	34.35	132.8	Higashi Hiroshima	Japan	this paper, provided by S. Ishida	80JAP_ShowaIke_2	1	1	1	1	1
JAP-09	JX532912		panarctic D. pulex	34.35	132.8	Higashi Hiroshima	Japan	this paper, provided by S. Ishida	81JAP_ShowaIke_4	1
JAP-10	JX532913		panarctic D. pulex	36.68	137.09	Kosugi, Toyama	Japan	this paper, provided by S. Ishida	58JAP_WataUchi_1	1	1
JAP-11	JX532914		panarctic D. pulex	36.68	137.09	Kosugi, Toyama	Japan	this paper, provided by S. Ishida	82JAP_WataUchi_2	1
JAP-12	JX532915		unknown	34.85	136.89	Hibara Park, Tokoname	Japan	this paper, provided by S. Ishida	74JAP_HibaraPkPd_1	1
JAP-13	JX532916		unknown	34.85	136.89	Hibara Park, Tokoname	Japan	this paper, provided by S. Ishida	75JAP_HibaraPkPd_2	1
JAP-14	JX532917		unknown	34.93	136.95	Kami-Ike, Handa	Japan	this paper, provided by S. Ishida	76JAP_KamiIke_1	1
JAP-15	JX532918		unknown	34.93	136.95	Kami-Ike, Handa	Japan	this paper, provided by S. Ishida	77JAP_KamiIke_2	1
KEN-01	DQ235240		panarctic D. pulex	-0.77	36.35	Lake Naivasha	Kenya	Mergeay et al. 2006	11DeM_KEN1	1	1
KEN-02	DQ235241		panarctic D. pulex	-1.1	36.62	Lake Limuru	Kenya	Mergeay et al. 2006	12DeM_KEN2	1	1
KEN-03	DQ235242		panarctic D. pulex	0.52	36.05	Lake Baringo	Kenya	Mergeay et al. 2006	13DeM_KEN3	1	1
MB-01	not available		D. tenebrosa	58.75	-94	Churchill, Manitoba	Canada	Colbourne et al. 1998	MAN1	1
MB-02	not available		D. tenebrosa	58.75	-94	Churchill, Manitoba	Canada	Colbourne et al. 1998	MAN2	1
MB-03	not available		D. tenebrosa	58.75	-94	Churchill, Manitoba	Canada	Colbourne et al. 1998	MAN3	1
MB-04	not available		D. tenebrosa	58.75	-94	Churchill, Manitoba	Canada	Colbourne et al. 1998	MAN4	1
MB-05	JX532919		panarctic D. pulex	43.99	-99.03	Manitoba	Canada	this paper	TC22_P22-1N	1	1
MB-06	JX532920		western D. pulicaria	49.16	-96.3	Manitoba	Canada	this paper	TC3_P12-6N	1
MB-07	JX532921		western D. pulicaria	49.16	-96.3	Manitoba	Canada	this paper	TC4_P14-1N	1
MB-08	JX532922		panarctic D. pulex	49.33	-99.03	Manitoba	Canada	this paper	TC5_P22-7N	1
MB-09	JX532923		panarctic D. pulex	50.02	-100.13	Manitoba	Canada	this paper	TC33_P23-32N	1	1
ME-01	JX532828	JX532772	panarctic D. pulex	42.99	-70.61	Appledore Island, Maine	USA	this paper, provided by N. Hairston	27hybAPP1	1	1	1	1
ME-02	JX532924		panarctic D. pulex	42.99	-70.61	Appledore Island, Maine	USA	this paper, provided by N. Hairston	28hybAPP2	1
ME-03	DQ340829	DQ340829	panarctic D. pulex	44.63	-69.23	Troy II, Maine	USA	Paland and Lynch 2006	A6	1	1	1	1	1
ME-04	JX532829	JX532769	panarctic D. pulex	44.86	-69.8	Two-oh-one, Maine	USA	this paper	33hybCCI2	1	1	1	1	1
ME-05	EF471175		panarctic D. pulex	44.65	-69.23	Troy I, Maine	USA	Paland et al. 2005	SPMNE2	1
ME-06	JX532830	JX532741	eastern D. pulicaria	44.84	-69.28	Maine	USA	this paper	MOOSE1	1		1	1	1
MI-01	DQ340826	DQ340826	panarctic D. pulex	42.6	-85.4	Otis Lake III, MI	USA	Paland and Lynch 2006	A4	1	1	1	1	1
MI-02	DQ340825	DQ340825	panarctic D. pulex	42.22	-83.73	Morgan Road, Michigan	USA	Paland and Lynch 2006	A8	1	1	1	1
MI-03	EF471182		panarctic D. pulex	42.58	-85.43	Squaker North, Michigan	USA	Paland et al. 2005	SPMCH3	1	1
MI-05	EF471180		panarctic D. pulex	42.6	-85.4	Otis Lake VI, Michigan	USA	Paland et al. 2005	SPMCH5	1
MI-06	EF471179		panarctic D. pulex	42.22	-83.73	Platt Road, Michigan	USA	Paland et al. 2005	SPMCH6	1	1
MI-07	EF471178		panarctic D. pulex	42.75	-85.35	Povi Pond, Michigan	USA	Paland et al. 2005	SPMCH7	1
MI-09	EF471176		panarctic D. pulex	42.3	-85.32	Roughwood Pond, Michigan	USA	Paland et al. 2005	SPMCH9	1	1
MI-10	EF471187		panarctic D. pulex	42.3	-85.32	Roughwood Pond, Michigan	USA	Paland et al. 2005	SPMCH10	1
MI-11	EF471186		panarctic D. pulex	42.58	-85.43	Squaker South, Michigan	USA	Paland et al. 2005	SPMCH11	1
MI-12	EF471185		panarctic D. pulex	42.17	-83.85	Webern Pond, Michigan	USA	Paland et al. 2005	SPMCH12	1	1
MI-13	EF471184		panarctic D. pulex	42.17	-83.85	Webern Pond, Michigan	USA	Paland et al. 2005	SPMCH13	1
MI-14	JX532831	JX532742	western D. pulicaria	42.65	-85.5	Kellogg Biological Station, Michigan	USA	this paper	BAKER	1		1	1	1
MI-15	JX532925		panarctic D. pulex	42.09	-85.83	Cedar Lake, Michigan	USA	this paper	18CedarMI_1	1	1
MI-16	JX532926		panarctic D. pulex	42.09	-85.83	Cedar Lake, Michigan	USA	this paper	19CedarMI_2	1
MI-17	JX532832	JX532775	panarctic D. pulex	42.39	-85.4	Gull Lake, Hickory Corners, Michigan	USA	this paper, Google Earth	46Gull10	1	1	1	1
MI-18	JX532927		panarctic D. pulex	42.44	-85.35	Lawrence Lake, Michigan	USA	this paper	24LawrenceMI_2	1
MI-19	JX532833	JX532768	panarctic D. pulex	42.44	-85.35	Lawrence Lake, Michigan	USA	this paper, provided by J. Dudycha	40LAW3	1	1	1	1	1
MI-20	JX532834	JX532743	western D. pulicaria	42.43	-85.44	Little Long, Mighigan	USA	this paper	LLARO	1		1	1	1
MI-21	JX532835	JX532730	panarctic D. pulex	42.17	-83.77	Marion Road, Michigan	USA	this paper	MARION6	1	1	1	1
MI-22	JX532836	JX532731	panarctic D. pulex	42.17	-83.77	Marion Road, Michigan	USA	this paper	MARION8	1		1	1
MI-23	JX532837	JX532732	panarctic D. pulex	46.01	-86.66	No Dead Beavers, Michigan	USA	this paper	NDB3	1	1	1	1	1
MI-24	JX532928		panarctic D. pulex	46.01	-86.66	No Dead Beavers, Michigan	USA	this paper	NDB4	1
MI-25	DQ340835	DQ340835	panarctic D. pulex	42.75	-85.35	Povi Pond, Michigan	USA	Paland and Lynch 2006	S5	1	1	1	1	1
MI-26	JX532929		western D. pulicaria	42.47	-85.53	Warner Lake, Michigan	USA	this paper, provided by J. Dudycha	44Warner14	1
MI-27	JX532930		western D. pulicaria	42.47	-85.53	Warner Lake, Michigan	USA	this paper, provided by J. Dudycha	45Warner17	1
MI-28	JX532931		western D. pulicaria	42.47	-85.53	Warner Lake, Michigan	USA	this paper, provided by J. Dudycha	43Warner3	1
MI-29	DQ340836	DQ340836	panarctic D. pulex	42.3	-85.32	Roughwood Pond, Michigan	USA	Paland and Lynch 2006	S1				1	1
MN-01	JX532838	JX532735	panarctic D. pulex	44.97	-93.32	Eloise Butler, Minnesota	USA	this paper	EB1	1	1	1	1
MN-02	JX532839	JX532733	panarctic D. pulex	45.09	-93.12	Mike's Pleasant Pond, Minnesota	USA	this paper	MPP1	1	1	1	1	1
MN-03	JX532840	JX532734	panarctic D. pulex	45.09	-93.12	Mike's Pleasant Pond, Minnesota	USA	this paper	MPP3	1		1	1
MN-04	JX532841	JX532736	panarctic D. pulex	44.97	-93.32	Eloise Butler, Minnesota	USA	this paper	EB4	1		1	1
MN-05	JX532932		panarctic D. pulex	45.86	-92.81	Shootout, Minnesota	USA	this paper, provided by J. Dudycha	36hybSHO2	1	1
NB-01	EF471173		panarctic D. pulex	47.02	-65.6	Derby, New Brunswick	Canada	Paland et al. 2005	SPNBW1	1	1
NB-02	DQ340828	DQ340828	panarctic D. pulex	47.62	-65.67	Restigouche, New Brunswick	Canada	Paland and Lynch 2006	A1	1	1	1	1
NB-03	EF471171		panarctic D. pulex	46.94	-67.4	Plaster Rock, New Brunswick	Canada	Paland et al. 2005	SPNBW3	1	1
NB-04	EF471170		panarctic D. pulex	46.94	-67.4	Plaster Rock, New Brunswick	Canada	Paland et al. 2005	SPNBW4	1	1
NB-05	DQ340820	DQ340820	panarctic D. pulex	46.93	-67.42	Horse Island, New Brunswick	Canada	Paland and Lynch 2006	A5	1		1	1	1
NB-06	JX532933		panarctic D. pulex	47	-67.47	Arthurette, New Brunswick	Canada	this paper	29hybART4	1
NB-07	JX532842	JX532771	panarctic D. pulex	47	-67.47	Arthurette, New Brunswick	Canada	this paper	30hybART7	1	1	1	1
NC-01	JX532934		panarctic D. pulex	35.34	-83.82	Santeetlah Lake, North Carolina	USA	this paper	83NC_SanTeetlah_1	1
NC-02	JX532843	JX532753	panarctic D. pulex	35.34	-83.82	Santeetlah Lake, North Carolina	USA	this paper	84NC_SanTeetlah_2	1	1	1	1	1
NOR-01	not available		polar D. pulicaria	70.1	29.5	Finmark	Norway	Colbourne et al. 1998	NOR1	1
NOR-02	not available		panarctic D. pulex	70.1	29.5	Finmark	Norway	Colbourne et al. 1998	NOR2	1	1
NOR-03	not available		panarctic D. pulex	70.1	29.5	Finmark	Norway	Colbourne et al. 1998	NOR3	1
NS-01	EF471168		panarctic D. pulex	45.97	-61.13	Blue Mills, Nova Scotia	Canada	Paland et al. 2005	SPNSC1	1	1
NS-02	EF471167		panarctic D. pulex	45.47	-63.63	Folly Lake, Nova Scotia	Canada	Paland et al. 2005	SPNSC2	1	1
NS-03	EF471166		panarctic D. pulex	44.78	-63.15	Musquodoboit, Nova Scotia	Canada	Paland et al. 2005	SPNSC3	1	1
NS-04	EF471165		panarctic D. pulex	44.78	-63.15	Newton Mills, Nova Scotia	Canada	Paland et al. 2005	SPNSC4	1	1
NT-01	not available		D. middendorffiana	68.63	-133.28	Tuktoyaktuk	Canada	Colbourne et al. 1998	NWT1	1
NT-02	not available		D. middendorffiana	68.63	-133.28	Tuktoyaktuk	Canada	Colbourne et al. 1998	NWT2	1
NT-03	not available		panarctic D. pulex	68.63	-133.28	Tuktoyaktuk	Canada	Colbourne et al. 1998	NWT3	1	1
NU-01	DQ779122		panarctic D. pulex	55.28	-77.75	Kuujjuarapik, Nunavik	Canada	Marková et al. 2007	3Duf_NUNAVIK1	1	1
NU-03	DQ779123		panarctic D. pulex	55.28	-77.75	Kuujjuarapik, Nunavik	Canada	Marková et al. 2007	5Duf_NUNAVIK3	1
NU-05	DQ779119		eastern D. pulicaria	55.28	-77.75	Kuujjuarapik, Nunavik	Canada	Marková et al. 2007	16Duf_NUNAVIK5	1
NU-09	DQ779124		eastern D. pulicaria	55.28	-77.75	Kuujjuarapik, Nunavik	Canada	Marková et al. 2007	20Duf_NUNAVIK9	1
NU-10	DQ779120		western D. pulicaria	55.28	-77.75	Kuujjuarapik, Nunavik	Canada	Marková et al. 2007	25Duf_NUNAVIK10	1
NU-11	DQ779121		western D. pulicaria	55.28	-77.75	Kuujjuarapik, Nunavik	Canada	Marková et al. 2007	26Duf_NUNAVIK11	1
NY-01	JX532935		panarctic D. pulex	42.8	-78.69	Elma, New York	USA	this paper	85NY_MilestripElma_1	1	1
NY-02	JX532936		panarctic D. pulex	42.8	-78.69	Elma, New York	USA	this paper	86NY_MilestripElma_2	1
ON-01	not available		eastern D. pulicaria	45.18	-78.93	Red Chalk Lake, Ontario	Canada	Colbourne et al. 1998, Google Earth	ONT1	1
ON-02	not available		panarctic D. pulex	43.33	-81.85	Rondeau Park, Ontario	Canada	Colbourne et al. 1998, Google Earth	ONT2	1	1
ON-05	EF471159		panarctic D. pulex	43.47	-80.53	Mennonite Pond, Ontario	Canada	Paland et al. 2005	SPONT5	1	1
ON-06	EF471158		panarctic D. pulex	44.75	-76.23	Rideau, Ontario	Canada	Paland et al. 2005	SPONT6	1	1
ON-07	EF471157		panarctic D. pulex	42.28	-81.87	Rondeau I, Ontario	Canada	Paland et al. 2005	SPONT7	1	1
ON-08	EF471156		panarctic D. pulex	42.3	-81.87	Rondeau III, Ontario	Canada	Paland et al. 2005	SPONT8	1
ON-09	EF471155		panarctic D. pulex	44.9	-76.25	Smith Falls, Ontario	Canada	Paland et al. 2005	SPONT9	1	1
ON-10	EF471163		panarctic D. pulex	42.3	-83.02	Windsor, Ontario	Canada	Paland et al. 2005	SPONT10	1	1
ON-11	JX532937		panarctic D. pulex	42.05	-82.4	Ontario	Canada	this paper	TC41_17N	1	1
ON-12	JX532938		panarctic D. pulex	42.16	-82.53	Ontario	Canada	this paper	TC36_27N	1	1
ON-13	JX532939		panarctic D. pulex	42.07	-85.52	Ontario	Canada	this paper	TC35_52N	1	1
ON-14	JX532940		panarctic D. pulex	42.16	-83.04	Ontario	Canada	this paper	TC43_117N	1	1
ON-15	JX532941		panarctic D. pulex	42.16	-83.04	Ontario	Canada	this paper	TC42_119N	1	1
ON-16	JX532942		panarctic D. pulex	42.12	-82.38	Ontario	Canada	this paper	TC40_217N	1	1
ON-17	JX532943		panarctic D. pulex	42.14	-83.02	Ontario	Canada	this paper	TC39_244N	1	1
ON-18	JX532944		panarctic D. pulex	42.14	-83.01	Ontario	Canada	this paper	TC37_275N	1	1
ON-19	JX532945		panarctic D. pulex	48.57	-90.13	Ontario	Canada	this paper	TC8_P4-1N	1	1
ON-20	JX532946		panarctic D. pulex	49.5	-93.17	Ontario	Canada	this paper	TC11_P9-5N	1	1
ON-21	JX532947		panarctic D. pulex	49.34	-95.52	Ontario	Canada	this paper	TC10_P10-1N	1	1
ON-22	DQ340822	DQ340822	panarctic D. pulex	42.3	-83.02	Lauron Road, Ontario	Canada	Paland and Lynch 2006	A7	1	1	1	1
ON-23	DQ340823	DQ340823	panarctic D. pulex	43.73	-80.95	Listowel Pond, Ontario	Canada	Paland and Lynch 2006	A9	1	1	1	1
ON-24	DQ340827	DQ340827	panarctic D. pulex	42.43	-81.87	Gosnell, Ontario	Canada	Paland and Lynch 2006	A14	1	1	1	1	1
ON-25	JX532948		panarctic D. pulex	43.96	79.14	Haynes Lake, Ontario	Canada	this paper	9HaynesONT_1	1	1
ON-26	JX532844	JX532747	panarctic D. pulex			lab clone from L. Weider		this paper	MINER2	1		1	1	1
ON-27	JX532949		eastern D. pulicaria	45.15	-77.47	Ontario	Canada	this paper	87ONT_PdnearSpringLk_2	1
ON-28	JX532950		panarctic D. pulex	42.28	-81.85	Ontario	Canada	this paper	88ONT_Rondeau1_1	1
ON-29	JX532951		panarctic D. pulex	42.28	-81.85	Ontario	Canada	this paper	89ONT_Rondeau1_2	1
ON-30	JX532952		polar D. pulicaria	48.84	-87.52	Rossport, Ontario	Canada	this paper	25Rossport_1	1
ON-31	JX532953		polar D. pulicaria	48.84	-87.52	Rossport, Ontario	Canada	this paper	26Rossport_2	1
ON-32	DQ340833	DQ340833	panarctic D. pulex	42.57	-80.25	Long Point, Ontario	Canada	Paland and Lynch 2006	S13	1	1	1	1
ON-33	JX532954		panarctic D. pulex	42.31	-83.04	Windsor Three, Ontario	Canada	this paper, Google Earth	38hybWIN12	1
ON-34	JX532845	JX532765	panarctic D. pulex	42.31	-83.04	Windsor Three, Ontario	Canada	this paper, Google Earth	39hybWIN18	1	1	1	1	1
ON-35	DQ340830	DQ340830	panarctic D. pulex	42.3	-81.87	Rondeau III, Ontario	Canada	Paland and Lynch 2006	A12				1	1
OR-01	EF471154		panarctic D. pulex	44.05	-123.08	Amazon Park, Oregon	USA	Paland et al. 2005	SPORE1	1	1
OR-02	EF471144		panarctic D. pulex	44.73	-123.1	Cooper, Oregon	USA	Paland et al. 2005	SPORE22	1	1
OR-03	EF471141		panarctic D. pulex	44.33	-123.17	Foster Cosgrove, Oregon	USA	Paland et al. 2005	SPORE32	1	1
OR-04	EF471140		panarctic D. pulex	44.33	-123.17	Foster Cosgrove, Oregon	USA	Paland et al. 2005	SPORE42	1
OR-05	EF471139		panarctic D. pulex	43.83	-124.12	Slimy Log, Oregon	USA	Paland et al. 2005	SPORE52	1
OR-06	EF471138		panarctic D. pulex	43.83	-124.12	Slimy Log, Oregon	USA	Paland et al. 2005	SPORE62	1
OR-07	EF471137		panarctic D. pulex	44.42	-123.07	Officer Allen, Oregon	USA	Paland et al. 2005	SPORE72	1	1
OR-08	EF471136		panarctic D. pulex	44.42	-123.07	Officer Allen, Oregon	USA	Paland et al. 2005	SPORE82	1
OR-09	EF471135		panarctic D. pulex	44.05	-123.25	Oak Patch, Oregon	USA	Paland et al. 2005	SPORE9	1	1
OR-10	EF471153		panarctic D. pulex	44.8	-123.23	Pyrethrin War, Oregon	USA	Paland et al. 2005	SPORE10	1	1
OR-11	EF471152		panarctic D. pulex	43.83	-123.03	Saginaw Slough, Oregon	USA	Paland et al. 2005	SPORE11	1	1
OR-12	EF471151		panarctic D. pulex	45	-123	Sinkhole, Oregon	USA	Paland et al. 2005	SPORE12	1
OR-13	EF471150		panarctic D. pulex	44.43	-123.25	Smith Lakeside, Oregon	USA	Paland et al. 2005	SPORE13	1	1
OR-14	EF471149		panarctic D. pulex	44.43	-123.25	Smith Lakeside, Oregon	USA	Paland et al. 2005	SPORE14	1
OR-15	EF471148		panarctic D. pulex	44.43	-123.25	Smith Lakeside, Oregon	USA	Paland et al. 2005	SPORE15	1
OR-17	not available		panarctic D. pulex	44.43	-123.25	Smith Lakeside, Oregon	USA	Paland et al. 2005	SPORE16	1
OR-18	EF471147		panarctic D. pulex	45.08	-123.05	Willamette Mission, Oregon	USA	Paland et al. 2005	SPORE17	1	1
OR-19	EF471146		panarctic D. pulex	45.08	-123.05	Willamette Mission, Oregon	USA	Paland et al. 2005	SPORE18	1
OR-20	EF471145		panarctic D. pulex	45.08	-123.05	Willamette Mission, Oregon	USA	Paland et al. 2005	SPORE19	1
OR-21	not available		D. melanica	43.97	-124.11	Florence, Oregon	USA	Colbourne et al. 1998, Google Earth	ORE1	1
OR-22	not available	not available	D. melanica	43.97	-124.11	Florence, Oregon	USA	Colbourne et al. 1998, Google Earth	ORE2	1		1		1
OR-23	not available		D. melanica	43.97	-124.11	Florence, Oregon	USA	Colbourne et al. 1998, Google Earth	ORE3	1
OR-24	not available		D. melanica	?	?	Zoil, Oregon	USA	Colbourne et al. 1998	ORE4	1
OR-25	not available		panarctic D. pulex	43.97	-124.11	Florence, Oregon	USA	Colbourne et al. 1998, Google Earth	ORE5	1	1
OR-26	not available		panarctic D. pulex	43.97	-124.11	Florence, Oregon	USA	Colbourne et al. 1998, Google Earth	ORE6	1
OR-27	not available		panarctic D. pulex	?	?	lab clone from Mike Lynch		Colbourne et al. 1998	ORE7	1
OR-28	not available		panarctic D. pulex	?	?	Zoil, Oregon	USA	Colbourne et al. 1998	ORE8	1
OR-29	JX532846	JX532739	panarctic D. pulex	45.12	-123.03	Grand Island, Oregon	USA	this paper	GI2	1	1	1	1	1
OR-30	JX532955		panarctic D. pulex	45.12	-123.03	Grand Island, Oregon	USA	this paper	GI3	1
OR-31	JX532847	JX532761	panarctic D. pulex	43.8	-121.87	Deschutes County, Oregon	USA	this paper, Google Earth	41LittleCultis	1	1	1	1
OR-32	JX532848	JX532737	panarctic D. pulex	43.83	-124.12	Slimy Log, Oregon	USA	this paper	LOG13	1	1	1	1	1
OR-33	JX532849	JX532738	panarctic D. pulex	43.83	-124.12	Slimy Log, Oregon	USA	this paper	LOG50	1		1	1
OR-34	JX532850	JX532744	panarctic D. pulex	42.68	-122.65	Lost Creek, Oregon	USA	this paper	LOSTCR	1	1	1	1	1
OR-35	DQ340842	DQ340842	panarctic D. pulex	45.12	-123.03	Grand Island, Oregon	USA	Paland and Lynch 2006	S2				1
PA-01	JX532851	JX532745	western D. pulicaria	41.13	-75.58	Pennsylvania	USA	this paper	DUTCH	1		1	1	1
POL-01	DQ779101		European D. pulicaria	49.19	20.08	Czarny Staw pod Rysmi Lake	Poland	Marková et al. 2007	27Duf_POLAND	1
POL-02	DQ779100		European D. pulicaria	49.21	20.04	Welki Staw Polski	Poland	Marková et al. 2007	34Duf_POLAND	1
QC-01	EF471131		panarctic D. pulex	46.45	-73.17	St. Alexis-des-Monts, Quebec	Canada	Paland et al. 2005	SPQUE1	1	1
QC-02	DQ340817	DQ340817	panarctic D. pulex	48.15	-69.17	Cuchenier, II, Quebec	Canada	Paland and Lynch 2006	A2	1	1	1	1
QC-03	EF471128		panarctic D. pulex	48.15	-69.17	Cuchenier III, Quebec	Canada	Paland et al. 2005	SPQUE3	1
QC-04	DQ340824	DQ340824	panarctic D. pulex	46.78	-71.2	St. Michel, Quebec	Canada	Paland and Lynch 2006	A3	1	1	1	1
QC-05	EF471126		panarctic D. pulex	49.1	-66.7	Gaspesie, Quebec	Canada	Paland et al. 2005	SPQUE5	1	1
QC-06	DQ340818	DQ340818	panarctic D. pulex	48.15	-69.17	Cuchenier, IV, Quebec	Canada	Paland and Lynch 2006	A10	1		1	1
QC-07	EF471124		panarctic D. pulex	48.13	-69.17	St. Jean, Quebec	Canada	Paland et al. 2005	SPQUE7	1	1
QC-08	DQ340819	DQ340819	panarctic D. pulex	48.13	-69.17	St. Guy, Quebec	Canada	Paland and Lynch 2006	A11	1	1	1	1
QC-09	EF471122		panarctic D. pulex	46.55	-72.75	St. Mattieu-du-Parc, Quebec	Canada	Paland et al. 2005	SPQUE9	1	1
QC-10	DQ340821	DQ340821	panarctic D. pulex	46.03	-73.45	Joliette, Quebec	Canada	Paland and Lynch 2006	A13	1	1	1	1
QC-11	JX532956		panarctic D. pulex	44.32	-76.14	Ontario	Canada	this paper	TC12_Q1-7N	1	1
QC-12	JX532957		panarctic D. pulex	46.2	-73.15	Quebec	Canada	this paper	TC48_Q5-10N	1	1
QC-13	JX532958		panarctic D. pulex	46.4	-72.55	Quebec	Canada	this paper	TC49_Q6-1N	1	1
QC-14	JX532959		panarctic D. pulex	49.02	-73.24	Quebec	Canada	this paper	TC15_Q12-10N	1	1
QC-15	JX532960		panarctic D. pulex	48.17	-70.23	Quebec	Canada	this paper	TC14_Q13-1N	1	1
QC-16	JX532961		panarctic D. pulex	48.17	-70.23	Quebec	Canada	this paper	TC18_Q13-9N	1	1
QC-17	JX532962		panarctic D. pulex	46.24	-71.11	Quebec	Canada	this paper	TC13_Q15-9N	1	1
QC-18	JX532963		panarctic D. pulex	45.45	-72.3	Quebec	Canada	this paper	TC46_Q16-3N	1	1
QC-19	JX532964		panarctic D. pulex	44.46	-76.41	Ontario	Canada	this paper	TC47_Q18-1N	1	1
RUS-01	JX532965		panarctic D. pulex	64.72	177.5	Anadyr, Chukot Automonous	Russia	this paper, provided by Kuzmina	90RUS_Carex_1	1	1
RUS-02	JX532852	JX532752	panarctic D. pulex	54.35	91.72	Pribaikalye	Russia	this paper, provided by Sheveleva	91RUS_Servernooye_2	1	1	1	1
SAF-01	DQ235233		panarctic D. pulex	-33.97	18.65	Cape Flats Death Road	South Africa	Mergeay et al. 2006	4DeM_SAF	1	1
SD-01	JX532966		western D. pulicaria	44.44	-96.98	Round Lake, South Dakota	USA	this paper, provided by L. Weider	42RLSD	1
SK-01	not available		western D. pulicaria	52.67	-107.17	Redberry Lake, Saskatchewan	Canada	Colbourne et al. 1998, Google Earth	SAS1	1
SK-02	not available		western D. pulicaria	52.13	-105.13	Humbolt Lake, Saskatchewan	Canada	Colbourne et al. 1998, Google Earth	SAS2	1
SK-03	JX532967		western D. pulicaria	52.08	-105.07	Saskatchewan	Canada	this paper	TC2_HUM1	1
SK-04	JX532968		panarctic D. pulex	50.58	-106.27	Saskatchewan	Canada	this paper	TC6_RIV3N	1	1
SK-05	JX532969		panarctic D. pulex	50.04	-105.33	Saskatchewan	Canada	this paper	TC32_P25-6N	1	1
SK-06	JX532970		panarctic D. pulex	50.03	-105.33	Saskatchewan	Canada	this paper	TC31_P26-14	1	1
SK-07	JX532971		panarctic D. pulex	49.52	-105.32	Saskatchewan	Canada	this paper	TC30_P27-8N	1	1
SK-08	JX532972		panarctic D. pulex	50.08	-105.15	Saskatchewan	Canada	this paper	TC17_P32-12N	1	1
SK-09	JX532973		panarctic D. pulex	52.12	-105.15	Saskatchewan	Canada	this paper	TC29_P33-2N	1	1
SK-10	JX532974		panarctic D. pulex	52.12	-105.57	Saskatchewan	Canada	this paper	TC16_P35-1N	1	1
SK-11	JX532975		panarctic D. pulex	51.58	-105.41	Saskatchewan	Canada	this paper	TC28_P36-12N	1	1
SK-12	JX532976		panarctic D. pulex	51.3	-104.41	Saskatchewan	Canada	this paper	TC21_P37-7N	1	1
SK-13	JX532977		panarctic D. pulex	51.23	-104.22	Saskatchewan	Canada	this paper	TC9_P38-1N	1	1
SK-14	JX532978		panarctic D. pulex	51.16	-103.42	Saskatchewan	Canada	this paper	TC20_P40-13N	1	1
SK-15	JX532979		panarctic D. pulex	50.56	-102.14	Saskatchewan	Canada	this paper	TC7_P42-2N	1	1
SLO-01	DQ779098		eastern D. pulicaria	49.19	20.04	Vyšné Temnosmrečinské Lake	Slovakia	Marková et al. 2007	23Duf_Slovakia	1
SLO-02	DQ779097		eastern D. pulicaria	49.19	20.08	Czarny Staw pod Rysmi Lake	Slovakia	Marková et al. 2007	24Duf_Slovakia	1
SLO-03	DQ779104		European D. pulicaria	49.18	20.16	L'adové Lake	Slovakia	Marková et al. 2007	28Duf_SLOVAKIA	1
SLO-04	DQ779105		European D. pulicaria	49.18	20.13	Litvorové Lake	Slovakia	Marková et al. 2007	29Duf_SLOVAKIA	1
SLO-05	DQ779099		European D. pulicaria	49.17	20.06	Malé Hincovo Lake	Slovakia	Marková et al. 2007	30Duf_SLOVAKIA	1
SLO-06	DQ779103		European D. pulicaria	49.19	20.07	Nižné Žabie Bielovodské Lake	Slovakia	Marková et al. 2007	31Duf_SLOVAKIA	1
SLO-07	DQ779106		European D. pulicaria	49.19	20.17	Žabie Javorové Lake	Slovakia	Marková et al. 2007	32Duf_SLOVAKIA	1
SLO-08	DQ779102		European D. pulicaria	49.19	20.09	Vyšné Žabie Bielovodské Lake	Slovakia	Marková et al. 2007	33Duf_SLOVAKIA	1
SLO-09	DQ779107		European D. pulicaria	49.21	20.14	Zelené Javorové Lake	Slovakia	Marková et al. 2007	35Duf_SLOVAKIA	1
SPA-01	DQ779112		eastern D. pulicaria	42.66	1.39	Estats Lake, Pyrenees	Spain	Marková et al. 2007	21Duf_Spain	1
SPA-02	DQ779113		eastern D. pulicaria	42.64	0.78	Redon Lake, Pyrenees	Spain	Marková et al. 2007	22Duf_Spain	1
SPA-03	DQ779114		European D. pulicaria	41.03	3.5	Embalse	Spain	Marková et al. 2007	40Duf_Spain	1
SVA-01	not available		polar D. pulicaria	78.25	15.67	Svalbard	Norway	Colbourne et al. 1998	SVL1	1
SVA-02	not available		European D. pulicaria	78.25	15.67	Svalbard	Norway	Colbourne et al. 1998	SVL2	1
SVA-03	not available		D. tenebrosa	78.25	15.67	Svalbard	Norway	Colbourne et al. 1998	SVL3	1
SVA-04	not available		D. tenebrosa	78.25	15.67	Svalbard	Norway	Colbourne et al. 1998	SVL4	1
SVA-05	not available		D. tenebrosa	78.25	15.67	Svalbard	Norway	Colbourne et al. 1998	SVL5	1
SVA-06	not available		D. tenebrosa	78.25	15.67	Svalbard	Norway	Colbourne et al. 1998	SVL6	1
SWI-01	not available		European D. pulicaria	47.56	7.58	Basel	Switzerland	Colbourne et al. 1998, Google Earth	SWI1	1
SWI-02	not available		European D. pulex	47.56	7.58	Basel	Switzerland	Colbourne et al. 1998, Google Earth	SWI2	1
SWI-03	not available		European D. pulex	47.56	7.58	Basel	Switzerland	Colbourne et al. 1998, Google Earth	SWI3	1
SWI-04	not available		European D. pulex	47.56	7.58	Basel	Switzerland	Colbourne et al. 1998, Google Earth	SWI4	1
SWI-05	not available		European D. pulex	47.56	7.58	Basel	Switzerland	Colbourne et al. 1998, Google Earth	SWI5	1
UT-01	JX532980		panarctic D. pulex	40.1	-111.48	Utah	USA	this paper	TC19_UTAH7N	1	1
WA-01	not available		western D. pulicaria	47.61	-122.24	Lake Washington, WA	USA	Colbourne et al. 1998, Google Earth	WAS1_WA	1
WA-02	JX532853	JX532746	panarctic D. pulex	47.61	-122.24	Lake Washington, WA	USA	this paper	WASH1	1	1	1	1	1
WI-01	JX532854	JX532748	panarctic D. pulex	43.37	-88.27	Wind Lake, Racine, WI	USA	this paper	WIND2	1	1	1	1
wSIB-01	not available		panarctic D. pulex	67.2	41.28	Kachkovsky Bay	Russia	Colbourne et al. 1998	WSB1	1	1
wSIB-02	not available		panarctic D. pulex	67.2	41.28	Kachkovsky Bay	Russia	Colbourne et al. 1998	WSB2	1
wSIB-03	not available		panarctic D. pulex	67	34	Kola / Karelia	Russia	Colbourne et al. 1998	WSB3	1	1
wSIB-04	not available		European D. pulicaria	70.18	67.28	Western Yamal Peninsula	Russia	Colbourne et al. 1998	WSB4	1
wSIB-05	not available		European D. pulicaria	67.2	41.28	Kachkovsky Bay	Russia	Colbourne et al. 1998	WSB5	1
wSIB-06	not available		European D. pulicaria	70.18	67.28	Western Yamal Peninsula	Russia	Colbourne et al. 1998	WSB6	1
wSIB-07	not available		D. tenebrosa	68.73	48.7	Kolguyev Island	Russia	Colbourne et al. 1998	WSB7	1
wSIB-08	not available		D. tenebrosa	73.08	70.12	Belyi Island	Russia	Colbourne et al. 1998	WSB8	1
wSIB-09	EF471119		panarctic D. pulex	68.33	45.9	Kanin Peninsula, Western Siberia	Russia	Paland et al. 2005	SP_WSB32	1	1
wSIB-10	DQ779118		European D. pulicaria	68.11	53.97	Petchora Delta, Siberia	Russia	Marková et al. 2007	43Duf_WSIBERIA	1
YK-01	JX532981		panarctic D. pulex	62.16	-135.8	Yukon	Canada	this paper, provided by S. Ishida	92YUK_FrenchmanLk_1	1	1
YK-02	JX532982		panarctic D. pulex	62.16	-135.8	Yukon	Canada	this paper, provided by S. Ishida	93YUK_FrenchmanLk_2	1
YK-03	JX532983		panarctic D. pulex	61.97	-132.51	Yukon	Canada	this paper, provided by S. Ishida	94YUK_LknearRosRiver_1	1
YK-04	JX532855	JX532760	panarctic D. pulex	61.97	-132.51	Yukon	Canada	this paper, provided by S. Ishida	95YUK_LknearRosRiver_2	1	1	1	1
YK-05	JX532856	JX532755	panarctic D. pulex	62.03	-132.75	Yukon	Canada	this paper, provided by S. Ishida	96YUK_PdCb7_1	1	1	1	1	1
YK-06	JX532984		panarctic D. pulex	62.03	-132.75	Yukon	Canada	this paper, provided by S. Ishida	97YUK_PdCb7_2	1
YK-07	JX532985		panarctic D. pulex	61.97	-132.56	Yukon	Canada	this paper, provided by S. Ishida	98YUK_PdnearRosRiver_1	1
YK-08	JX532857	JX532756	panarctic D. pulex	61.97	-132.56	Yukon	Canada	this paper, provided by S. Ishida	99YUK_PdnearRosRiver_2	1	1	1	1
ZIM-01	DQ235236		panarctic D. pulex	-17.9	30.78	Lake Chivero	Zimbabwe	Mergeay et al. 2006	7DeM_ZIM	1
										398	173	98	95	52
